# Supplementary material for: Alleles associated with physical activity levels are estimated to be older than anatomically modern humans
Source: PLoS One. 2019 Apr 29;14(4):e0216155. doi: 10.1371/journal.pone.0216155 (PMC6488090; doi:10.1371/journal.pone.0216155)
Supplement: S1 Supporting Information — (XLSX) [file pone.0216155.s001.xlsx]

## Sheet: All SNPS
Obtained from original article and cross referenced with the National Center for Biotechnology Information’s SNP Database												Obtained from the University of California Santa Cruz Genome Browser	Obtained from the NHLBI GO ESP Exome Variant Server		Obtained from the 1000 Genomes Project Database using the GRCh37 reference assembly
Study	Study Design	P-Value	Physical Activity Phenotype	Methodology	Race	rsID	Chromosome	Position	Functional Location	Gene	Effect Allele	Neaderthal	European American Estimated Age	African American Estimated Age	Most Frequent Alleles (ranked in order)	Ancestral Allele	All Major Allele (%)	ALL Major Allele (#)	ALL Minor Allele (%)	ALL Minor Allele (#)	African Major Allele (%)	African Major Allele (#)	African Minor Allele (%)	African Minor Allele (#)	East Asian Major Allele (%)	East Asian Major Allele (#)	East Asian Minor Allele (%)	East Asian Minor Allele (#)	European Asian Major Allele (%)	European Asian Major Allele (#)	European Asian Minor Allele (%)	European Asian Minor Allele (#)
De Moor 2009	GWAS Hit	7.65e-05	Exercise Participation	Questionnaire	D & EA	rs12612420	2q33.1	chr2:201158122	INTERGENIC	Closest DNAPTP6	A				G/A	G	83	4172	17	836	97	1278	3	44	78	791	22	217	82	823	18	183
De Moor 2009	GWAS Hit	6.26e-06	Exercise Participation	Questionnaire	D & EA	rs10887741	10q23.2	chr10:89443310	INTRON	Closest PAPSS2	T				T/C	T	68	3404	32	1604	86	1133	14	189	55	558	45	450	62	619	38	387
De Moor 2009	GWAS Hit	6.99e-05	Exercise Participation	Questionnaire	D & EA	rs8097348	18p11.32	chr18:1595021	INTERGENIC	Closest C18orf2	G				A/G	A	76	3790	24	1218	46	606	54	716	97	975	3	33	80	806	20	200
De Moor 2009	GWAS Hit	<1.0E-5	Exercise Participation	Questionnaire	D & EA	rs17592517	2q33.1	chr2:201156935	INTERGENIC	Closest DNAPTP6	ꟷ				A/G	A	83	4174	17	834	97	1278	3	44	78	790	22	218	82	824	18	182
De Moor 2009	GWAS Hit	<1.0E-5	Exercise Participation	Questionnaire	D & EA	rs1980647	10q23.2	chr10:89422287	INTRON	PAPSS2	ꟷ				A/C/G/T	A	57	2876	43	2132	77	1013	23	309	78	420	58	588	57	572	43	434
De Moor 2009	GWAS Hit	<1.0E-5	Exercise Participation	Questionnaire	D & EA	rs4934355	10q23.2	chr10:89425411	INTRON	PAPSS2	ꟷ	AAADAA:2D0A			A/G	G	56	2787	44	2221	47	625	53	697	78	782	22	226	51	512	49	494
De Moor 2009	GWAS Hit	<1.0E-5	Exercise Participation	Questionnaire	D & EA	rs1358864	10q23.2	chr10:89426630	INTRON	PAPSS2	ꟷ				C/A	A	51	2545	49	2463	29	387	71	935	78	783	22	225	51	510	49	496
De Moor 2009	GWAS Hit	<1.0E-5	Exercise Participation	Questionnaire	D & EA	rs7903568	10q23.2	chr10:89433931	INTRON	PAPSS2	ꟷ	AAADAA:1D0A			A/T	T	51	2561	49	2447	29	383	71	939	78	783	22	225	51	510	49	496
De Moor 2009	GWAS Hit	<1.0E-5	Exercise Participation	Questionnaire	D & EA	rs2077695	10q23.2	chr10:89435483	INTRON	PAPSS2	ꟷ	ADA_AD:2D0A			T/C	T	70	3492	30	1516	96	1269	4	53	56	560	44	448	59	593	41	413
De Moor 2009	GWAS Hit	<1.0E-5	Exercise Participation	Questionnaire	D & EA	rs10218939	10q23.2	chr10:89436853	INTRON	PAPSS2	ꟷ	AA_DAA:1D0A			G/A	A	51	2562	49	2446	29	382	71	940	78	783	22	225	51	510	49	496
De Moor 2009	GWAS Hit	<1.0E-5	Exercise Participation	Questionnaire	D & EA	rs11202501	10q23.2	chr10:89437208	INTRON	PAPSS2	ꟷ				T/C	C	51	2563	49	2445	29	383	71	939	78	783	22	225	51	510	49	496
De Moor 2009	GWAS Hit	<1.0E-5	Exercise Participation	Questionnaire	D & EA	rs12412482	10q23.2	chr10:89443799	INTRON	PAPSS2	ꟷ				C/T	A	67	3375	33	1633	84	1105	16	217	55	557	45	451	62	620	38	386
De Moor 2009	GWAS Hit	<1.0E-5	Exercise Participation	Questionnaire	D	rs7908056	10q23.2	chr10:89444650	INTRON	PAPSS2	ꟷ				G/A/C	G	64	3201	36	1807	80	1056	20	266	55	558	45	450	54	541	46	465
De Moor 2009	GWAS Hit	<1.0E-5	Exercise Participation	Questionnaire	D & EA	rs4502301	18p11.32	chr18:1594553	INTERGENIC	C18orf2	ꟷ				T/C	C	75	3770	25	1238	44	584	56	738	97	975	3	33	80	806	20	200
De Moor 2009	GWAS Hit	<1.0E-5	Exercise Participation	Questionnaire	D & EA	rs2345036	18p11.32	chr18:1596536	INTERGENIC	C18orf2	ꟷ				T/G	T	76	3791	24	1217	46	606	54	716	97	975	3	33	80	806	20	200
De Moor 2009	GWAS Hit	<1.0E-5	Exercise Participation	Questionnaire	D & EA	rs2111926	18p11.32	chr18:1597149	INTERGENIC	C18orf2	ꟷ	AD_DDD:2D0A			G/A/T	A	76	3791	24	1217	46	606	54	716	97	975	3	33	80	806	20	200
De Moor 2009	GWAS Hit	<1.0E-5	Exercise Participation	Questionnaire	D & EA	rs11080871	18p11.32	chr18:1596889	INTERGENIC	C18orf2	ꟷ				A/C/T	T	76	3791	24	1217	46	606	54	716	97	975	3	33	80	806	20	200
De Moor 2009	GWAS Hit	<1.0E-5	Exercise Participation	Questionnaire	D & EA	rs2111925	18p11.32	chr18:1597409	INTERGENIC	C18orf2	ꟷ				T/C	C	76	3791	24	1217	46	606	54	716	97	975	3	33	80	806	20	200
De Moor 2009	GWAS Hit	<1.0E-5	Exercise Participation	Questionnaire	D & EA	rs2160961	18p11.32	chr18:1597436	INTERGENIC	C18orf2	ꟷ				G/C/T	C	87	4343	13	665	86	1136	14	186	96	965	4	43	80	808	20	198
De Moor 2009	GWAS Hit	<1.0E-5	Exercise Participation	Questionnaire	D & EA	rs2052420	18p11.32	chr18:1597903	INTERGENIC	C18orf2	ꟷ	DDDA_A:0D2A			G/T	T	76	3814	24	1194	46	605	54	717	97	981	3	27	80	814	20	192
De Moor 2009	GWAS Hit	<1.0E-5	Exercise Participation	Questionnaire	D & EA	rs2052419	18p11.32	chr18:1597982	INTERGENIC	C18orf2	ꟷ	ADADDA:2D0A			G/T	T	76	3791	24	1217	46	606	54	716	97	975	3	33	80	806	20	200
De Moor 2009	GWAS Hit	<1.0E-5	Exercise Participation	Questionnaire	D & EA	rs12605872	18p11.32	chr18:1598077	INTERGENIC	C18orf2	ꟷ	ADAD__:2D0A			A/G/C	G	76	3791	24	1217	46	606	54	716	97	975	3	33	80	806	20	200
De Moor 2009	GWAS Hit	<1.0E-5	Exercise Participation	Questionnaire	D & EA	rs9646479	18p11.32	chr18:1598183	INTERGENIC	C18orf2	ꟷ	DADAAD:0D1A			G/A	G	76	3791	24	1217	46	606	54	716	97	975	3	33	80	806	20	200
De Moor 2009	GWAS Hit	<1.0E-5	Exercise Participation	Questionnaire	D & EA	rs9646456	18p11.32	chr18:1598247	INTERGENIC	C18orf2	ꟷ				T/A	A	76	3791	24	1217	46	606	54	716	97	975	3	33	80	806	20	200
De Moor 2009	GWAS Hit	<1.0E-5	Exercise Participation	Questionnaire	D & EA	rs8095975	18p11.32	chr18:1598887	INTERGENIC	C18orf2	ꟷ				A/G	A	76	3791	24	1217	46	606	54	716	97	975	3	33	80	806	20	200
De Moor 2009	GWAS Hit	<1.0E-5	Exercise Participation	Questionnaire	D & EA	rs8083526	18p11.32	chr18:1599089	INTERGENIC	C18orf2	ꟷ	AAADDA:3D0A			T/C	C	76	3792	24	1216	46	607	54	715	97	975	3	33	80	806	20	200
De Moor 2009	GWAS Hit	<1.0E-5	Exercise Participation	Questionnaire	D & EA	rs4389203	18p11.32	chr18:1599124	INTERGENIC	C18orf2	ꟷ	DADAAA:0D3A			C/T	C	76	3792	24	1216	46	607	54	715	97	975	3	33	80	806	20	200
De Moor 2009	GWAS Hit	<1.0E-5	Exercise Participation	Questionnaire	D & EA	rs8099756	18p11.32	chr18:1599150	INTERGENIC	C18orf2	ꟷ				C/G	G	76	3792	24	1216	46	607	54	715	97	975	3	33	80	806	20	200
De Moor 2009	GWAS Hit	<1.0E-5	Exercise Participation	Questionnaire	D & EA	rs4797926	18p11.32	chr18:1599212	INTERGENIC	C18orf2	ꟷ				A/T/C	T	76	3792	24	1216	46	607	54	715	97	975	3	33	80	806	20	200
De Moor 2009	GWAS Hit	<1.0E-5	Exercise Participation	Questionnaire	D & EA	rs4797928	18p11.32	chr18:1599263	INTERGENIC	C18orf2	ꟷ				A/T/G	T	76	3792	24	1216	46	607	54	715	97	975	3	33	80	806	20	200
De Moor 2009	GWAS Hit	<1.0E-5	Exercise Participation	Questionnaire	D & EA	rs4797929	18p11.32	chr18:1599381	INTERGENIC	C18orf2	ꟷ				A/G/T	T	76	3791	24	1217	46	606	54	716	97	975	3	33	80	806	20	200
De Moor 2009	GWAS Hit	<1.0E-5	Exercise Participation	Questionnaire	D & EA	rs4797930	18p11.32	chr18:1599498	INTERGENIC	C18orf2	ꟷ				C/T	T	76	3791	24	1217	46	606	54	716	97	975	3	33	80	806	20	200
De Moor 2009	GWAS Hit	<1.0E-5	Exercise Participation	Questionnaire	D & EA	rs1869532	18p11.32	chr18:1599498	INTERGENIC	C18orf2	ꟷ				G/C/T	T	89	4437	11	571	92	1218	8	104	97	975	3	33	80	808	20	198
De Moor 2009	GWAS Hit	<1.0E-5	Exercise Participation	Questionnaire	D & EA	rs1869533	18p11.32	chr18:1600216	INTERGENIC	C18orf2	ꟷ				A/G	A	76	3791	24	1217	46	606	54	716	97	975	3	33	80	806	20	200
De Moor 2009	GWAS Hit	<1.0E-5	Exercise Participation	Questionnaire	D & EA	rs16941818	18p11.32	chr18:1600945	INTERGENIC	C18orf2	ꟷ				T/G	G	69	3467	30	1491	43	562	55	729	74	743	26	264	78	784	22	218
De Moor 2009	GWAS Hit	<1.0E-5	Exercise Participation	Questionnaire	D & EA	rs7229607	18p11.32	chr18:1601667	INTERGENIC	C18orf2	ꟷ	DDDAA_:0D2A			G/C	G	76	3791	24	1217	46	606	54	716	97	975	3	33	80	806	20	200
De Moor 2009	GWAS Hit	<1.0E-5	Exercise Participation	Questionnaire	D & EA	rs1051393	21q22.11	chr21:34614255	MISSENSE EXON	IFNAR2	ꟷ	DDDDAD:0D1A	681.0 ± 403.7	747.1 ± 411.8	T/G/A	G	61	3046	39	1962	83	1096	17	226	42	428	58	580	67	671	33	335
Comuzzie 2012	GWAS Hit	7.49e-08	Light Activity (min/d)	Accelerometer	YH	rs16933006	9p22.3	chr9:15335914	INTERGENIC	Closest RPL7P3	C	AAADAA:0D2A			A/C	A	82	4129	18	879	93	1229	7	93	67	678	33	330	86	863	14	143
Comuzzie 2012	GWAS Hit	3.61e-08	Sedentary and Light Activity (min/d)	Accelerometer	YH	rs6025590	20q13.31	chr20:56070505	INTRON	CTCFL	G	DAAAA_:0D1A			G/A	G	73	3674	27	1334	89	1174	11	148	66	662	34	346	59	591	41	415
Wilkinson 2013	Candidate Gene	0.004	Decreased Liklihood to Meet Guidelines	Questionnaire	YH	rs363035	20p12.2	chr20:10218958	INTRON	SNAP25	T				C/T	C	81	4064	19	944	52	691	48	631	89	899	11	109	93	937	7	69
Wilkinson 2013	Candidate Gene	0.004	Decreased Liklihood to Meet Guidelines	Questionnaire	YH	rs6454672	6q15	chr6:88861570	INTRON	CNR1	C	AADAAA:1D0A			T/C	T	85	4247	15	761	65	860	35	462	98	992	2	16	88	888	12	118
Wilkinson 2013	Candidate Gene	0.007	Increased Liklihood to Meet Guidelines	Questionnaire	YH	rs11615016	12q21.1	chr12:72415994	INTRON	TPH2	G				A/G	A	97	4882	3	126	99	1312	1	10	100	1007	0	1	93	935	7	71
Wilkinson 2013	Candidate Gene	0.003	Increased Liklihood to Meet Guidelines	Questionnaire	YH	rs8066276	17q23.3	chr17:61589265	INTRON	ACE	C	DAD_DA:0D1A			T/C	C	62	3089	38	1919	71	936	29	386	75	753	25	255	37	373	63	633
Maestu 2013	Candidate Gene	<0.05	Light Physical Activity (min/d)	Accelerometer	YEEB	rs1799752	17q23.3	chr17:61565891-61565890	INTRON	ACE	Deletion				_/G	_	100	77176	<0.01	2
Gielen 2014	Candidate Gene	0.005	Habitual PA Participation	Accelerometer	WE	rs2267668	6p21.31	chr6:35377922	INTRON	PPARD	A	DDDDAA:0D1A			A/G/C	A	85	4265	15	743	90	1191	10	131	77	776	23	232	82	829	18	177
Gielen 2014	Candidate Gene	0.006	Habitual PA Participation	Accelerometer	WE	rs2076168	6p24.1	chr6:35389999	INTRON	PPARD	A				T/A	C	69	3467	1	50	43	562	2	31	74	743	0.1	1	78	784	0.4	4
Gielen 2014	Candidate Gene	0.001	High Intensity PA Participation	Accelerometer	WE	rs8192678	4p15.2	chr4:23815662	MISSENSE EXON	PPARGC1A	A		666.0 ± 402.3	785.2 ± 414.7	C/T	T	73	3677	27	1331	95	1262	5	60	56	562	44	446	64	643	36	363
Klimentidis 2017	GWAS Hit	4.98e-11	MVPA	Questionnaire	EC	rs429358	19q13.32	chr19:45411941	MISSENSE EXON	APOE	T		NA	NA	T/C	C	85	4254	15	754	73	968	27	354	91	921	9	87	85	850	15	156
Klimentidis 2017	GWAS Hit	3.66e-10	MVPA	Questionnaire	EC	rs72737787	9p13.2	chr9:37336741	INTRON	ZCCHC7	G				G/A	G	76	3825	24	1183	97	1286	3	36	79	801	21	207	64	643	36	363
Klimentidis 2017	GWAS Hit	1.48e-09	MVPA	Questionnaire	EC	rs1043595	7q32.1	chr7:128410012	3' UTR	CALU	G				G/A	G	89	4475	11	533	98	1299	2	23	93	941	7	67	72	727	28	279
Klimentidis 2017	GWAS Hit	4.03e-09	MVPA	Questionnaire	EC	rs1921981	21q22.2	chr21:42422547	INTERGENIC	Closest BACE2	G				G/A	G	84	4214	16	794	98	1289	2	33	93	933	7	75	70	707	30	299
Klimentidis 2017	GWAS Hit	5.13e-09	MVPA	Questionnaire	EC	rs3129981	6p21.33	chr6:30758857	INTERGENIC	Closest HCG20	C				C/T	C	90	4509	10	499	77	1019	23	303	100	1005	0	3	89	891	11	115
Klimentidis 2017	GWAS Hit	1.19e-08	MVPA	Questionnaire	EC	rs921917	7p12.2	chr7:50228738	INTERGENIC	Closest C7orf72	C				C/T	C	57	2857	43	2151	50	666	50	656	81	814	19	194	44	441	56	565
Klimentidis 2017	GWAS Hit	1.3e-08	MVPA	Questionnaire	EC	rs12147808	14q32.2	chr14:98618705	INTERGENIC	Closest C14orf64	C				C/A	C	92	4617	8	391	97	1288	3	34	100	1008	0	0	79	798	21	208
Klimentidis 2017	GWAS Hit	2.22e-08	MVPA	Questionnaire	EC	rs124672	8q24.3	chr8:140722178	UPSTREAM	KCNK9	A				G/A	G	53	2661	47	2347	89	1170	11	152	57	575	43	433	30	302	70	704
Klimentidis 2017	GWAS Hit	2.87e-08	MVPA	Questionnaire	EC	rs148854222	5p13.2	chr5:36505944	INTERGENIC	Closest SLC1A3	T				T/G	T	100	5002	0	6	100	1322	0	0	100	1008	0	0	100	1002	0	4
Klimentidis 2017	GWAS Hit	4.6e-08	MVPA	Questionnaire	EC	rs12142550	1q21.3	chr1:154258549	INTERGENIC	Closest HAXI	C				C/T	T	85	4279	15	729	85	1122	15	200	95	956	5	52	78	784	22	222
Klimentidis 2017	GWAS Hit	9.57e-10	Vigorous PA: >3 vs 0 days/week	Questionnaire	EC	rs6955240	7q33	chr7:133581873	INTRON	EXOC4	G				A/G	A	54	2690	46	2318	73	960	27	362	46	466	54	542	41	416	59	590
Klimentidis 2017	GWAS Hit	4.88e-09	Vigorous PA: >3 vs 0 days/week	Questionnaire	EC	rs3781411	10q26.13	chr10:126715436	MISSENSE EXON	CTBP2	C		229.1 ± 263.9	210.5 ± 231.0	C/T	T	88	4397	12	611	89	1178	11	144	95	962	5	46	86	870	14	136
Klimentidis 2017	GWAS Hit	9.55e-09	Vigorous PA: >3 vs 0 days/week	Questionnaire	EC	rs6667222	1q21.3	chr1:154253661	DOWNSTREAM	HAX1 & UBAP2L	A				A/C	C	72	3602	28	1406	36	473	64	849	95	956	5	52	78	782	22	224
Klimentidis 2017	GWAS Hit	3.34e-08	Vigorous PA: >3 vs 0 days/week	Questionnaire	EC	rs6909774	6q16.1	chr6:97687471	INTRON	MMS22L (MIR548H3)	A				G/A	G	53	2643	47	2365	47	626	53	696	24	240	76	768	77	778	23	228
Klimentidis 2017	GWAS Hit	1.28e-12	Strenuous Sports or Exercise: >2-3 vs 0 days/week	Questionnaire	EC	rs1376935	3p12.1	chr3:85236425	INTRON	CADM2	G	AAAAAD:0D2A			G/A	G	86	4314	14	694	99	1307	1	15	98	985	2	23	66	662	34	344
Klimentidis 2017	GWAS Hit	3.1e-09	Strenuous Sports or Exercise: >2-3 vs 0 days/week	Questionnaire	EC	rs10946808	6p22.2	chr6:26233387	DOWNSTREAM	HIST1H1D	A				A/G	A	63	3172	37	1836	98	1295	2	27	23	228	77	780	70	708	30	298
Klimentidis 2017	GWAS Hit	7.9e-09	Strenuous Sports or Exercise: >2-3 vs 0 days/week	Questionnaire	EC	rs1638525	17p11.2	chr17:19848594	INTRON	AKAP10	G	DADDAD:0D1A			G/C	C	61	3070	39	1938	40	528	60	794	81	817	19	191	61	610	39	396
Klimentidis 2017	GWAS Hit	8.81e-09	Strenuous Sports or Exercise: >2-3 vs 0 days/week	Questionnaire	EC	rs35622985	6q16.1	chr6:97783799	INTRON	MMS22L	G	AAAADA:0D1A			G/A	G	73	3670	27	1338	94	1243	6	79	75	753	25	255	69	693	31	313
Klimentidis 2017	GWAS Hit	1.53e-08	Strenuous Sports or Exercise: >2-3 vs 0 days/week	Questionnaire	EC	rs705692	1p36.23	chr1:7480217	INTRON	CAMTA1	C				T/C	T	84	4206	16	802	65	861	35	461	97	975	3	33	88	887	12	119
Klimentidis 2017	GWAS Hit	1.62e-08	Strenuous Sports or Exercise: >2-3 vs 0 days/week	Questionnaire	EC	rs1959759	14q24.1	chr14:69632877	INTERGENIC	DCAF5	A	ADDDAA:0D2A			G/A	A	82	4124	18	884	83	1100	17	222	100	1007	0	1	62	626	38	380
Klimentidis 2017	GWAS Hit	2.51e-08	Strenuous Sports or Exercise: >2-3 vs 0 days/week	Questionnaire	EC	rs4411372	13q32.2	chr13:99130423	INTRON	STK24	T				T/C/G	C	80	3990	20	1018	86	1142	14	180	82	831	18	177	74	741	26	265
Klimentidis 2017	GWAS Hit	3.02e-08	Strenuous Sports or Exercise: >2-3 vs 0 days/week	Questionnaire	EC	rs181053839	2p15	chr2:63486141	INTRON	WDPCP	G				G/T	T	100	5005	0	3	100	1322	0	0	100	1008	0	0	100	1003	0	3
Klimentidis 2017	GWAS Hit	3.1e-09	Strenuous Sports or Exercise: >2-3 vs 0 days/week	Questionnaire	EC	rs9949626	18q23	chr18:74509958	INTRON	LOC100131655	C				T/C	C	62	3080	38	1928	55	725	45	597	78	785	22	223	52	524	48	482
Klimentidis 2017	GWAS Hit	1.41e-09	Accelerometry - Avg Acceleration	Accelerometer	EC	rs62055545	17q21.31	chr17:43964561	INTRON	MAPT-AS1	C				C/T	C	91	4578	9	430	98	1302	2	20	100	1007	0	1	76	765	24	241
Klimentidis 2017	GWAS Hit	4.23e-08	Accelerometry - Avg Acceleration	Accelerometer	EC	rs34517439	1p31.1	chr1:78450517	INTRON	FUBP1 (DNAJB4)	C				C/A	C	97	4870	3	138	100	1319	0	3	100	1008	0	0	91	914	9	92
Klimentidis 2017	GWAS Hit	4.62e-08	Accelerometry - Avg Acceleration	Accelerometer	EC	rs4747438	10p12.31	chr10:22124263	INTRON	DNAJC1	C				A/C/T	C	63	3138	37	1870	29	383	71	939	93	939	7	69	65	649	35	357
Klimentidis 2017	GWAS Hit	3.66e-08	Accelerometry - Fraction Acceleration	Accelerometer	EC	rs10851869	15q24.1	chr15:74331083	INTRON	PML	T	D_A_AA:0D1A			T/C	C	57	2836	43	2172	49	642	51	680	62	630	38	378	53	532	47	474
Klimentidis 2017	GWAS Hit	<0.005	MVPA, VPA, SSOE, AA, AF>425	Both	EC	rs4361077	2q24.1	chr2:158556835	INTERGENIC	Closest ACVR1	G				G/A	A	68	3402	32	1606	43	575	57	747	68	683	32	325	77	778	23	228
Klimentidis 2017	GWAS Hit	<0.005	MVPA, VPA, SSOE, AA, AF>425	Both	EC	rs10930438	2q31.1	chr2:171606871	INTRON	AK023515	A				A/G	A	57	2831	43	2177	42	554	58	768	40	408	60	600	70	709	30	297
Klimentidis 2017	GWAS Hit	<0.005	MVPA, VPA, SSOE, AA, AF>425	Both	EC	rs2113077	5q11.2	chr5:50799442	INTERGENIC	Closest ISL1	A	DAADAD:0D2A			G/A	G	58	2906	42	2102	82	1084	18	238	33	330	67	678	58	582	42	424
Klimentidis 2017	GWAS Hit	<0.005	MVPA, VPA, SSOE, AA, AF>425	Both	EC	rs1993246	7p21.1	chr7:17477177	INTRON	KCCAT333	C				C/T	T	53	2666	47	2342	55	731	45	591	48	479	52	529	58	587	42	419
Klimentidis 2017	GWAS Hit	<0.005	MVPA, VPA, SSOE, AA, AF>425	Both	EC	rs13284832	9q33.3	chr9:128435126	INTRON	MAPKAP1	A				A/C	A	75	3744	25	1264	92	1214	8	108	78	790	22	218	57	575	43	431
Klimentidis 2017	GWAS Hit	<0.005	MVPA, VPA, SSOE, AA, AF>425	Both	EC	rs7910002	10p12.31	chr10:22050570	INTRON	DNAJC1	G				C/G	G	73	3675	27	1333	61	801	39	521	94	951	6	57	68	684	32	322
Klimentidis 2017	GWAS Hit	<0.005	MVPA, VPA, SSOE, AA, AF>425	Both	EC	rs9579775	13q12.11	chr13:20616557	INTRON	ZMYM2	A				A/C/G	A	94	4715	6	293	100	1317	0	5	100	1007	0	1	87	879	13	127
Klimentidis 2017	GWAS Hit	<0.005	MVPA, VPA, SSOE, AA, AF>425	Both	EC	rs10135643	14q24.1	chr14:69517406	DOWNSTREAM	DCAF5	A				C/A	C	60	2984	40	2024	55	722	45	600	91	915	9	93	36	360	64	646
Klimentidis 2017	GWAS Hit	<0.005	MVPA, VPA, SSOE, AA, AF>425	Both	EC	rs10145335	14q32.2	chr14:98547748	INTERGENIC	Closest C14ord177	G	DDDDAD:0D1A			G/A	A	80	4024	20	984	95	1254	5	68	75	751	25	257	74	744	26	262
Klimentidis 2017	GWAS Hit	<0.005	MVPA, VPA, SSOE, AA, AF>425	Both	EC	rs5742915	15q24.1	chr15:74336633	MISSENSE EXON	PML	T		549.1 ± 385.5	221.7 ± 238.7	T/C/G	T	81	4045	19	963	95	1262	5	60	100	1004	0	4	56	565	44	441
Klimentidis 2017	GWAS Hit	<0.005	MVPA, VPA, SSOE, AA, AF>425	Both	EC	rs185231044	17q11.2	chr17:30637986	INTRON	RHBDL3	G				G/A	G	100	4991	0	17	100	1322	0	0	100	1008	0	0	99	994	1	12
Klimentidis 2017	GWAS Hit	<0.005	MVPA, VPA, SSOE, AA, AF>425	Both	EC	rs113351744	18q23	chr18:75585414	INTERGENIC	Closest LINC01029	G	AADAAA:0D1A			G/A	G	98	4916	2	92	95	1260	5	62	100	1008	0	0	98	988	2	18
Klimentidis 2017	GWAS Hit	<0.005	MVPA, VPA, SSOE, AA, AF>425	Both	EC	rs12460611	19q12	chr19:30326600	INTERGENIC	Closest CCNE1	A	AA_DAA:0D3A			A/G	A	83	4154	17	854	88	1165	12	157	93	935	7	73	72	721	28	285
Lin 2018	GWAS Hit	Yes	Leisure-Time Physical Activity	Questionnaire	AA	rs116550874	1p36.23	chr1:8940666	UPSTREAM	ENO1	T				T/A	T	98	4928	2	80	100	1322	0	0	100	1008	0	0	95	956	5	50
Lin 2018	GWAS Hit	Yes	Leisure-Time Physical Activity	Questionnaire	AA	rs3792874	5q31.1	chr5:131636975	INTRON	SLC22A4	A				A/G	A	95	4781	5	227	87	1147	13	175	98	983	2	25	100	1002	0	4
Lin 2018	GWAS Hit	Yes	Leisure-Time Physical Activity	Questionnaire	AA	rs3792877	5q31.1	chr5:131637402	INTRON	SLC22A4	ꟷ				A/G	G	95	4781	5	227	87	1147	13	175	98	983	2	25	100	1002	0	4
Lin 2018	GWAS Hit	Yes	Leisure-Time Physical Activity	Questionnaire	AA	rs3792878	5q31.1	chr5:131638104	INTRON	SLC22A4	ꟷ				A/G	G	95	4781	5	227	87	1147	13	175	98	983	2	25	100	1002	0	4
Lin 2018	GWAS Hit	Yes	Leisure-Time Physical Activity	Questionnaire	AA	rs79173796	5q31.1	chr5:131637402	INTRON	SLC22A4	ꟷ				T/G	G	95	4780	5	228	87	1146	13	176	98	983	2	25	100	1002	0	4
Lin 2018	GWAS Hit	Yes	Leisure-Time Physical Activity	Questionnaire	EA	rs28524846	14q23.3	chr14:67796184	INTRON	MPP5	A				A/C	A	70	3505	30	1503	57	747	43	575	57	575	43	433	96	963	4	43
Lin 2018	Candidate Gene	Yes	Leisure-Time Physical Activity	Questionnaire	AA	rs72707657	15q12	chr15:27725497	INTRON	GABRG3	T				C/T	C	94	4704	6	304	92	1219	8	103	100	1007	0	1	92	930	8	76
Lin 2018	Candidate Gene	Yes	Leisure-Time Physical Activity	Questionnaire	AA	rs12438610	15q12	chr15:27189768	INTRON	GABRA5	A	ADAAAA:0D1A			G/A/T	G	91	4544	9	453	90	1192	10	130	75	754	25	254	98	987	1	11
Lin 2018	Candidate Gene	Yes	Leisure-Time Physical Activity	Questionnaire	AA	rs12902711	15q12	chr15:27222824	INTRON	GABRG3	A				A/G/T	A	83	4175	17	833	92	1211	8	111	100	1006	0	2	61	611	39	395
Lin 2018	Candidate Gene	Yes	Leisure-Time Physical Activity	Questionnaire	AA	rs62020072	15q21.2	chr15:51475652	INTERGENIC	Closest CYP19A1	A				T/G	T	92	4613	8	395	98	1302	2	20	99	1002	1	6	83	835	17	171
Lin 2018	Candidate Gene	Yes	Leisure-Time Physical Activity	Questionnaire	AA	rs1819162	10q23.31	chr10:89527210	INTRON	ATAD1 (PAPSS2)	T				C/A	C	82	4087	18	921	82	1089	18	233	88	890	12	118	71	712	29	294
Lin 2018	Candidate Gene	Yes	Leisure-Time Physical Activity	Questionnaire	AA	rs7650960	3q13.33	chr3:121876304	INTERGENIC	Closest CASR	C				C/G/T	G	65	3277	35	1731	74	974	26	348	37	371	63	637	78	781	22	225
Lin 2018	Candidate Gene	Yes	Leisure-Time Physical Activity	Questionnaire	AA	rs112909877	3q13.33	chr3:121883987	INTERGENIC	Closest CASR	A				A/G/C		65	3279	35	1729	73	971	27	351	37	371	63	637	78	781	22	225
Lin 2018	Candidate Gene	Yes	Leisure-Time Physical Activity	Questionnaire	EA	rs12595253	15q12	chr15:27312290	INTRON	GABRG3	A	A_DAAA:0D2A			G/A/C/T	G	87	4348	13	660	97	1282	3	40	74	747	26	261	93	931	7	75
Lin 2018	Candidate Gene	Yes	Leisure-Time Physical Activity	Questionnaire	EA	rs146555373	3q21.1	chr3:121985666	INTRON	CASR	A				G/A	G	93	4654	7	354	97	1277	3	45	99	1002	1	6	87	878	13	128
Lin 2018	Candidate Gene	Yes	Leisure-Time Physical Activity	Questionnaire	EA	rs55716378	3q21.1	chr3:122022958	INTERGENIC	Closest CASR	T				C/T	C	90	4500	10	508	98	1292	2	30	96	971	4	37	83	836	17	170
Bruneau 2018	Candidate Gene	Yes	Light Activity (hr/week)	Questionnaire	EA Men	rs2228059	10p15.1	chr10:6042374	MISSENSE EXON	IL15RA	A		585.2 ± 391.8	427.4 ± 341.5	G/T	G	55	2757	45	2251	75	998	25	324	43	430	57	578	46	466	54	540
					D - Dutch							Red signifies selective sweep
					EA - European American
					YH - Young Hispanic
					YEEB - Young Eastern European Boys
					WE - Western European
					EC - European Caucasian
					AA - African American

## Sheet: Study Info
Article	Type of Study	Population	PA Measurement	Behavior Definition	Stratification	Covariates
De Moor, 2009	GWAS Candidate Gene	1644 unrelated Dutch 978 unrelated European Americans	Questionnaire	Leisure time exercise behavior: Dutch version "Do you participate in exercise regularly" or American version "Do you take exercise for 60 minutes per week?". Transportation or work related PA were not included.	Classified into regular exercisers or nonexercisers using a threshold of 4 metabolic equivalents-hours per week	Sex, age, and body mass index
Comuzzie 2012	GWAS Candidate Gene	815 children from 263 Hispanic families	Accelerometer -Actiwatch (triaxial) Unkown length	Light Activity (min/d): Minutes per day spent with 50 to 700 counts. Sedentary and Light Activity (min/d): Minutes per day spent with 0 to 700 counts.	This level of activity was equated with less than 3 METs (standing and low exertion activities like cleaning)	Age and sex
Wilkinson 2013	GWAS (630 SNP coverage only in dopamine, seretoning, and cannabinoid pathwatys)	1132 (11-13 years) from Mexican or Mexican-American families	Questionnaire (Youth Risk Behaioral Sureveillance Sytem; YRBSS)	Likliness of Meeting Physical Activity Guidlines: Participants who reported being physically active for at least 5 days were classified as meeting public health recommendations for PA for adolescents. Likliness of Meeting Physical Activity Guidlines: participants reporting less than or equal to 5days were classified as not meeting PA recommendations	‘Think about the activities you do at school, but not in physical education. On how many days of the past 7 did you exercise or participate in physical activity for at least 60 minutes per day?’ and ‘Think about activities you do in your community or at home. On how many days of the past 7 did you exercise or participate in physical activity for at least 60 minutes per day?’	Gender, age, and population stratification (parent origin)
Maestu 2013	Candidate	261 boys (fifth and six grade) from Tartu, Estonia	Accelerometer - ActiGraph (uniaxial) 7 consecutive days	Light Physical Activity (min/d): time spent in light activity compared to sedentary time	The time spent in light physical activity (2–3 METs), moderate physical activity (3–6 METs) and vigorous PA ([6 METs) was calculated based upon cut-offs of 2,000 and 4,000 counts per minute The time spent in at least moderate-intensity physical activity ([3 METs) was calculated as the sum of time spent in moderate and in MVPA. divided physical activity levels as physical inactivity (sedentary act…	Body composition, lifestyle, and fitness
Gielen 2014	Candidate	Two independent populations 1) 51 same-sex twin pairs and one same-sex triplet (16 monozygotic (MZ) female, 15 dizygotic (DZ) female, 13 MZ male and 8 DZ male pairs (aged 22 ± 5 years, BMI 21.8 ± 3.4 kg/m2 (mean ± SD)) 2) 117 unrelated adults (65 women, 52 men, aged 21 ± 2 years, BMI 22.0 ± 2.5 kg/m2)	Accelerometer - Tracmor (triaxial) 14 days	Habitual PA Participation: non-defined by authors. High Intensity PA Participation: time spent in high intensity activity	Habitual PA Participation standard definition: Standard definition bodily movement produced regularly by the contraction of skeletal muscles that result in a substantial increase over resting energy expenditure. Habitual PA Participation was acquired by summing the output of all three axes and is presented as megacounts per day (Mcnts/d) Associations analyzed after log transformation for average …	Sex and age
Klimentidis 2017	GWAS Candidate Gene	White European adults from UK Biobank study. 277,656 with questionaires. 67,808 with acclerometer. Compared to previous 15,000 white European adults from Atherosclerosis Risk in Communities (ARIC) study	Questionnaire and Accelerometer Taken from UK Biobank	MVPA: Time spent in moderate-to-vigorous physical activity was calculated by taking the sum of total minutes/week of MPA multiplied by four and the total number of VPA minutes/week multippied by eight, corresponding to their metabolic equivalents. Vigorous PA: >3 vs 0 days/week: participants were asked: “In a typical WEEK, how many days did you do 10 minutes or more of vigorous physical activity?…	For moderate PA (MPA), participants were asked: “In a typical WEEK, on how many days did you do 10 minutes or more of moderate physical activities like carrying light loads, cycling at normal pace? (Do not include walking)”.	age, sex, genotyping chip, first ten genomic principal components, center, season (month) at center visit or wearing accelerometer (coded 0 for Winter, 1 for Fall or Spring, and 2 for Summer), physical activity at work (coded as 0 by default, 1 for ‘sometimes’, 2 for ‘usually’, and 3 for ‘always’), extent of walking or standing at work (coded similarly as previous variable), and the Townsend Depr…
Lin 2018	GWAS Candidate Gene	8,092 African Americans women from the WHI SNP Health Association Resource (WHI-SHARe) 3,773 Eastern American Women from the WHI Genomics and Randomized Trials Network (WHI-GARNET) 3,001 African American men and women from the Jackson Heart Study 6,911 European Americnas from the Framingham Heart Study	Questionnaire Varied in each cohort	Leisure-Time Physical Activity: Not defined by authors	Widely variable between studies but consisted of questionnaires about time spent in strenous, moderate, or mild activity done in leisure time including frequency and duration.	Age, region, ethnicity
Bruneau 2018	Candidate Gene	532 European American adults	Questionnaire Paffenbarger Physical Activity Questionaire (PPAQ)	Light Activity (hr/week): time spent in light activity	PA determined from the following question: “On a usual weekday and weekend day over the past year, how much time do you spend in the following activities-vigorous, moderate, and light intensity physical activity, sitting and sleeping?”. The self-reported time in hours (hr) spent in vigorous, moderate, and light intensity physical activity and time spent sitting were totaled and used for comparison	Sex, BMI, and age

## Sheet: Function
rsID	Functional Location	Gene	Shared Phenotypes (via SNPedia)	Physiological Relevance (via GeneCards)
rs12612420	INTERGENIC	Closest DNAPTP6
rs10887741	INTRON	Closest PAPSS2
rs8097348	INTERGENIC	Closest C18orf2
rs17592517	INTERGENIC	Closest DNAPTP6
rs1980647	INTRON	PAPSS2	Body mass index, lung carcinoma, age-related macular degeneration	Bifunctional enzyme with both ATP sulfurylase and APS kinase activity, which mediates two steps in the sulfate activation pathway. The first step is the transfer of a sulfate group to ATP to yield adenosine 5'-phosphosulfate (APS), and the second step is the transfer of a phosphate group from ATP to APS yielding 3'-phosphoadenylylsulfate (PAPS: activated sulfate donor used by sulfotransferase). I…
rs4934355	INTRON	PAPSS2
rs1358864	INTRON	PAPSS2
rs7903568	INTRON	PAPSS2
rs2077695	INTRON	PAPSS2
rs10218939	INTRON	PAPSS2
rs11202501	INTRON	PAPSS2
rs12412482	INTRON	PAPSS2
rs7908056	INTRON	PAPSS2
rs4502301	INTERGENIC	C18orf2		LINC00470 (Long Intergenic Non-Protein Coding RNA 470) is an RNA Gene, and is affiliated with the non-coding RNA class.
rs2345036	INTERGENIC	C18orf2
rs2111926	INTERGENIC	C18orf2
rs11080871	INTERGENIC	C18orf2
rs2111925	INTERGENIC	C18orf2
rs2160961	INTERGENIC	C18orf2
rs2052420	INTERGENIC	C18orf2
rs2052419	INTERGENIC	C18orf2
rs12605872	INTERGENIC	C18orf2
rs9646479	INTERGENIC	C18orf2
rs9646456	INTERGENIC	C18orf2
rs8095975	INTERGENIC	C18orf2
rs8083526	INTERGENIC	C18orf2
rs4389203	INTERGENIC	C18orf2
rs8099756	INTERGENIC	C18orf2
rs4797926	INTERGENIC	C18orf2
rs4797928	INTERGENIC	C18orf2
rs4797929	INTERGENIC	C18orf2
rs4797930	INTERGENIC	C18orf2
rs1869532	INTERGENIC	C18orf2
rs1869533	INTERGENIC	C18orf2
rs16941818	INTERGENIC	C18orf2
rs7229607	INTERGENIC	C18orf2
rs1051393	MISSENSE EXON	IFNAR2		The protein encoded by this gene is a type I membrane protein that forms one of the two chains of a receptor for interferons alpha and beta. Binding and activation of the receptor stimulates Janus protein kinases, which in turn phosphorylate several proteins, including STAT1 and STAT2. Multiple transcript variants encoding at least two different isoforms have been found for this gene. [provided b…
rs16933006	INTERGENIC	Closest RPL7P3	Obesity	RPL7P3 (Ribosomal Protein L7 Pseudogene 3) is a Pseudogene, and is affiliated with the lncRNA class.
rs6025590	INTRON	CTCFL	Obesity	CCCTC-binding factor (CTCF), an 11-zinc-finger factor involved in gene regulation, utilizes different zinc fingers to bind varying DNA target sites. CTCF forms methylation-sensitive insulators that regulate X-chromosome inactivation. This gene is a paralog of CTCF and appears to be expressed primarily in the cytoplasm of spermatocytes, unlike CTCF which is expressed primarily in the nucleus of so…
rs363035	INTRON	SNAP25	Sensation Seeking	Synaptic vesicle membrane docking and fusion is mediated by SNAREs (soluble N-ethylmaleimide-sensitive factor attachment protein receptors) located on the vesicle membrane (v-SNAREs) and the target membrane (t-SNAREs). The assembled v-SNARE/t-SNARE complex consists of a bundle of four helices, one of which is supplied by v-SNARE and the other three by t-SNARE. For t-SNAREs on the plasma membrane,…
rs6454672	INTRON	CNR1	Sensation Seeking	This gene encodes one of two cannabinoid receptors. The cannabinoids, principally delta-9-tetrahydrocannabinol and synthetic analogs, are psychoactive ingredients of marijuana. The cannabinoid receptors are members of the guanine-nucleotide-binding protein (G-protein) coupled receptor family, which inhibit adenylate cyclase activity in a dose-dependent, stereoselective and pertussis toxin-sensiti…
rs11615016	INTRON	TPH2	Sensation Seeking	This gene encodes a member of the pterin-dependent aromatic acid hydroxylase family. The encoded protein catalyzes the first and rate limiting step in the biosynthesis of serotonin, an important hormone and neurotransmitter. Mutations in this gene may be associated with psychiatric diseases such as bipolar affective disorder and major depression. [provided by RefSeq, Feb 2016]
rs8066276	INTRON	ACE	Sensation Seeking, coping style in adults, depression, carotid intima-media thickness, atidepressent response, intracerebral hemmorage	This gene encodes an enzyme involved in catalyzing the conversion of angiotensin I into a physiologically active peptide angiotensin II. Angiotensin II is a potent vasopressor and aldosterone-stimulating peptide that controls blood pressure and fluid-electrolyte balance. This enzyme plays a key role in the renin-angiotensin system. Many studies have associated the presence or absence of a 287 bp …
rs1799752	INTRON	ACE	Left ventricular hypertrophy, Response to viagra, early-onset psoriasis, migraines in women (controversial), suseptibility to Alzheimer's, protection against type 2 diabetic nephropathy, ischaemic stroke in Spanish individuals
rs2267668	INTRON	PPARD	Adiposity, hepatic fat storage, relative muscle mass, development of type 2 diabetes, polycistic ovary sydrome, mitochondrial function, fitness, extreme longevity	This gene encodes a member of the peroxisome proliferator-activated receptor (PPAR) family. The encoded protein is thought to function as an integrator of transcriptional repression and nuclear receptor signaling. It may inhibit the ligand-induced transcriptional activity of peroxisome proliferator activated receptors alpha and gamma, though evidence for this effect is inconsistent. Expression of…
rs2076168	INTRON	PPARD
rs8192678	MISSENSE EXON	PPARGC1A	Hypertension (may be age related only), Type 2 diabetes, body mass index, infalmmatory response, ovary disorder, Huntington's disease, endurance performance, kidney disease	The protein encoded by this gene is a transcriptional coactivator that regulates the genes involved in energy metabolism. This protein interacts with PPARgamma, which permits the interaction of this protein with multiple transcription factors. This protein can interact with, and regulate the activities of, cAMP response element binding protein (CREB) and nuclear respiratory factors (NRFs). It pro…
rs429358	MISSENSE EXON	APOE	Alzheimer's disease, heart diesease, serum C-reactive protein, fasting blood lipids,	The protein encoded by this gene is a major apoprotein of the chylomicron. It binds to a specific liver and peripheral cell receptor, and is essential for the normal catabolism of triglyceride-rich lipoprotein constituents. This gene maps to chromosome 19 in a cluster with the related apolipoprotein C1 and C2 genes. Mutations in this gene result in familial dysbetalipoproteinemia, or type III hyp…
rs72737787	INTRON	ZCCHC7		ZCCHC7 (Zinc Finger CCHC-Type Containing 7) is a Protein Coding gene. Among its related pathways are Deadenylation-dependent mRNA decay. Gene Ontology (GO) annotations related to this gene include nucleic acid binding. An important paralog of this gene is CNBP.
rs1043595	3' UTR	CALU		The product of this gene is a calcium-binding protein localized in the endoplasmic reticulum (ER) and it is involved in such ER functions as protein folding and sorting. This protein belongs to a family of multiple EF-hand proteins (CERC) that include reticulocalbin, ERC-55, and Cab45 and the product of this gene. Alternatively spliced transcript variants encoding different isoforms have been ide…
rs1921981	INTERGENIC	Closest BACE2
rs3129981	INTERGENIC	Closest HCG20
rs921917	INTERGENIC	Closest C7orf72
rs12147808	INTERGENIC	Closest C14orf64
rs124672	UPSTREAM	KCNK9		This gene encodes a protein that contains multiple transmembrane regions and two pore-forming P domains and functions as a pH-dependent potassium channel. Amplification and overexpression of this gene have been observed in several types of human carcinomas. This gene is imprinted in the brain, with preferential expression from the maternal allele. A mutation in this gene was associated with Birk-…
rs148854222	INTERGENIC	Closest SLC1A3
rs12142550	INTERGENIC	Closest HAXI
rs6955240	INTRON	EXOC4		The protein encoded by this gene is a component of the exocyst complex, a multiple protein complex essential for targeting exocytic vesicles to specific docking sites on the plasma membrane. Though best characterized in yeast, the component proteins and functions of exocyst complex have been demonstrated to be highly conserved in higher eukaryotes. At least eight components of the exocyst complex…
rs3781411	MISSENSE EXON	CTBP2		This gene produces alternative transcripts encoding two distinct proteins. One protein is a transcriptional repressor, while the other isoform is a major component of specialized synapses known as synaptic ribbons. Both proteins contain a NAD+ binding domain similar to NAD+-dependent 2-hydroxyacid dehydrogenases. A portion of the 3' untranslated region was used to map this gene to chromosome 21q2…
rs6667222	DOWNSTREAM	HAX1 & UBAP2L		Plays an important role in the activity of long-term repopulating hematopoietic stem cells (LT-HSCs).
rs6909774	INTRON	MMS22L (MIR548H3)		The protein encoded by this gene forms a complex with tonsoku-like, DNA repair protein (TONSL), and this complex recognizes and repairs DNA double-strand breaks at sites of stalled or collapsed replication forks. The encoded protein also can bind with the histone-associated protein NFKBIL2 to help regulate the chromatin state at stalled replication forks. Finally, this gene appears to be overexpr…
rs1376935	INTRON	CADM2		This gene encodes a member of the synaptic cell adhesion molecule 1 (SynCAM) family which belongs to the immunoglobulin (Ig) superfamily. The encoded protein has three Ig-like domains and a cytosolic protein 4.1 binding site near the C-terminus. Proteins belonging to the protein 4.1 family crosslink spectrin and interact with other cytoskeletal proteins. Multiple transcript variants encoding diff…
rs10946808	DOWNSTREAM	HIST1H1D	Height	This gene is intronless and encodes a replication-dependent histone that is a member of the histone H1 family. Transcripts from this gene lack polyA tails but instead contain a palindromic termination element. This gene is found in the large histone gene cluster on chromosome 6. [provided by RefSeq, Aug 2015]
rs1638525	INTRON	AKAP10		This gene encodes a member of the A-kinase anchor protein family. A-kinase anchor proteins bind to the regulatory subunits of protein kinase A (PKA) and confine the holoenzyme to discrete locations within the cell. The encoded protein is localized to mitochondria and interacts with both the type I and type II regulatory subunits of PKA. Polymorphisms in this gene may be associated with increased …
rs35622985	INTRON	MMS22L		The protein encoded by this gene forms a complex with tonsoku-like, DNA repair protein (TONSL), and this complex recognizes and repairs DNA double-strand breaks at sites of stalled or collapsed replication forks. The encoded protein also can bind with the histone-associated protein NFKBIL2 to help regulate the chromatin state at stalled replication forks. Finally, this gene appears to be overexpr…
rs705692	INTRON	CAMTA1		The protein encoded by this gene contains a CG1 DNA-binding domain, a transcription factor immunoglobulin domain, ankyrin repeats, and calmodulin-binding IQ motifs. The encoded protein is thought to be a transcription factor and may be a tumor suppressor. However, a translocation event is sometimes observed between this gene and the WWTR1 gene, with the resulting WWTR1-CAMTA1 oncoprotein leading …
rs1959759	INTERGENIC	DCAF5		May function as a substrate receptor for CUL4-DDB1 E3 ubiquitin-protein ligase complex.
rs4411372	INTRON	STK24		This gene encodes a serine/threonine protein kinase that functions upstream of mitogen-activated protein kinase (MAPK) signaling. The encoded protein is cleaved into two chains by caspases; the N-terminal fragment (MST3/N) translocates to the nucleus and promotes programmed cells death. There is a pseudogene for this gene on chromosome X. Alternative splicing results in multiple transcript varian…
rs181053839	INTRON	WDPCP		This gene encodes a cytoplasmic WD40 repeat protein. A similar gene in frogs encodes a planar cell polarity protein that plays a critical role in collective cell movement and ciliogenesis by mediating septin localization. Mutations in this gene are associated with Bardet-Biedl syndrome 15 and may also play a role in Meckel-Gruber syndrome. Alternative splicing results in multiple transcript varia…
rs9949626	INTRON	LOC100131655		ZNF236-DT (ZNF236 Divergent Transcript) is an RNA Gene, and is affiliated with the non-coding RNA class.
rs62055545	INTRON	MAPT-AS1		MAPT-AS1 (MAPT Antisense RNA 1) is an RNA Gene, and is affiliated with the non-coding RNA class. Diseases associated with MAPT-AS1 include Parkinson Disease, Late-Onset.
rs34517439	INTRON	FUBP1 (DNAJB4)		The protein encoded by this gene is a molecular chaperone, tumor suppressor, and member of the heat shock protein-40 family. The encoded protein binds the cell adhesion protein E-cadherin and targets it to the plasma membrane. This protein also binds incorrectly folded E-cadherin and targets it for endoplasmic reticulum-associated degradation. This gene is a strong tumor suppressor for colorectal…
rs4747438	INTRON	DNAJC1		The membrane protein encoded by this gene is a DNAJ-like heat shock protein that binds the molecular chaperone BiP. In addition, the encoded protein contains two SANT domains that have been shown to bind serpin alpha1-antichymotrypsin and inter-alpha trypsin inhibitor heavy chain 4. [provided by RefSeq, Jul 2016]
rs10851869	INTRON	PML		The protein encoded by this gene is a member of the tripartite motif (TRIM) family. The TRIM motif includes three zinc-binding domains, a RING, a B-box type 1 and a B-box type 2, and a coiled-coil region. This phosphoprotein localizes to nuclear bodies where it functions as a transcription factor and tumor suppressor. Its expression is cell-cycle related and it regulates the p53 response to oncog…
rs4361077	INTERGENIC	Closest ACVR1
rs10930438	INTRON	AK023515
rs2113077	INTERGENIC	Closest ISL1
rs1993246	INTRON	KCCAT333		KCCAT333 (Renal Clear Cell Carcinoma-Associated Transcript 333) is an RNA Gene, and is affiliated with the ncRNA class.
rs13284832	INTRON	MAPKAP1		This gene encodes a protein that is highly similar to the yeast SIN1 protein, a stress-activated protein kinase. Alternatively spliced transcript variants encoding distinct isoforms have been described. Alternate polyadenylation sites as well as alternate 3' UTRs have been identified for transcripts of this gene. [provided by RefSeq, Jul 2008]
rs7910002	INTRON	DNAJC1		The membrane protein encoded by this gene is a DNAJ-like heat shock protein that binds the molecular chaperone BiP. In addition, the encoded protein contains two SANT domains that have been shown to bind serpin alpha1-antichymotrypsin and inter-alpha trypsin inhibitor heavy chain 4. [provided by RefSeq, Jul 2016]
rs9579775	INTRON	ZMYM2		The protein encoded by this gene is a zinc finger protein that may act as a transcription factor. The encoded protein may be part of a BHC histone deacetylase complex. Translocation of this gene with the fibroblast growth factor receptor-1 gene (FGFR1) results in a fusion gene, which may be a cause of stem cell leukemia lymphoma syndrome (SCLL). Several transcript variants encoding the same prote…
rs10135643	DOWNSTREAM	DCAF5		May function as a substrate receptor for CUL4-DDB1 E3 ubiquitin-protein ligase complex
rs10145335	INTERGENIC	Closest C14orf177
rs5742915	MISSENSE EXON	PML	Height, Paget's disease of bone	The protein encoded by this gene is a member of the tripartite motif (TRIM) family. The TRIM motif includes three zinc-binding domains, a RING, a B-box type 1 and a B-box type 2, and a coiled-coil region. This phosphoprotein localizes to nuclear bodies where it functions as a transcription factor and tumor suppressor. Its expression is cell-cycle related and it regulates the p53 response to oncog…
rs185231044	INTRON	RHBDL3		May be involved in regulated intramembrane proteolysis and the subsequent release of functional polypeptides from their membrane anchors.
rs113351744	INTERGENIC	Closest LINC01029
rs12460611	INTERGENIC	Closest CCNE1
rs116550874	UPSTREAM	ENO1		This gene encodes alpha-enolase, one of three enolase isoenzymes found in mammals. Each isoenzyme is a homodimer composed of 2 alpha, 2 gamma, or 2 beta subunits, and functions as a glycolytic enzyme. Alpha-enolase in addition, functions as a structural lens protein (tau-crystallin) in the monomeric form. Alternative splicing of this gene results in a shorter isoform that has been shown to bind t…
rs3792874	INTRON	SLC22A4		Sodium-ion dependent, low affinity carnitine transporter. Probably transports one sodium ion with one molecule of carnitine. Also transports organic cations such as tetraethylammonium (TEA) without the involvement of sodium. Relative uptake activity ratio of carnitine to TEA is 1.78. A key substrate of this transporter seems to be ergothioneine (ET)
rs3792877	INTRON	SLC22A4
rs3792878	INTRON	SLC22A4
rs79173796	INTRON	SLC22A4
rs28524846	INTRON	MPP5		This gene encodes a member of the p55-like subfamily of the membrane-associated guanylate kinase (MAGUK) gene superfamily. The encoded protein participates in the polarization of differentiating cells, has been shown to regulate myelinating Schwann cells (PMID: 20237282), and is one of the components of the Crumbs complex in the retina. Mice which express lower levels of the orthologous protein h…
rs72707657	INTRON	GABRG3		This gene encodes a gamma-aminobutyric acid (GABA) receptor. GABA is the major inhibitory neurotransmitter in the mammalian brain where it acts at GABA-A receptors, which are ligand-gated chloride channels. Chloride conductance of these channels can be modulated by agents such as benzodiazepines that bind to the GABA-A receptor. GABA-A receptors are pentameric, consisting of proteins from several…
rs12438610	INTRON	GABRA5		GABA is the major inhibitory neurotransmitter in the mammalian brain where it acts at GABA-A receptors, which are ligand-gated chloride channels. Chloride conductance of these channels can be modulated by agents such as benzodiazepines that bind to the GABA-A receptor. At least 16 distinct subunits of GABA-A receptors have been identified. Transcript variants utilizing three different alternative…
rs12902711	INTRON	GABRG3		This gene encodes a gamma-aminobutyric acid (GABA) receptor. GABA is the major inhibitory neurotransmitter in the mammalian brain where it acts at GABA-A receptors, which are ligand-gated chloride channels. Chloride conductance of these channels can be modulated by agents such as benzodiazepines that bind to the GABA-A receptor. GABA-A receptors are pentameric, consisting of proteins from several…
rs62020072	INTERGENIC	Closest CYP19A1
rs1819162	INTRON	ATAD1 (PAPSS2)		Bifunctional enzyme with both ATP sulfurylase and APS kinase activity, which mediates two steps in the sulfate activation pathway. The first step is the transfer of a sulfate group to ATP to yield adenosine 5'-phosphosulfate (APS), and the second step is the transfer of a phosphate group from ATP to APS yielding 3'-phosphoadenylylsulfate (PAPS: activated sulfate donor used by sulfotransferase). I…
rs7650960	INTERGENIC	Closest CASR
rs112909877	INTERGENIC	Closest CASR
rs12595253	INTRON	GABRG3		This gene encodes a gamma-aminobutyric acid (GABA) receptor. GABA is the major inhibitory neurotransmitter in the mammalian brain where it acts at GABA-A receptors, which are ligand-gated chloride channels. Chloride conductance of these channels can be modulated by agents such as benzodiazepines that bind to the GABA-A receptor. GABA-A receptors are pentameric, consisting of proteins from several…
rs146555373	INTRON	CASR		The protein encoded by this gene is a plasma membrane G protein-coupled receptor that senses small changes in circulating calcium concentration. The encoded protein couples this information to intracellular signaling pathways that modify parathyroid hormone secretion or renal cation handling, and thus this protein plays an essential role in maintaining mineral ion homeostasis. Mutations in this g…
rs55716378	INTERGENIC	Closest CASR
rs2228059	MISSENSE EXON	IL15RA	Ligament ossification, Alzeheimer's disease, inflammation, metabolic syndrome	This gene encodes a cytokine receptor that specifically binds interleukin 15 (IL15) with high affinity. The receptors of IL15 and IL2 share two subunits, IL2R beta and IL2R gamma. This forms the basis of many overlapping biological activities of IL15 and IL2. The protein encoded by this gene is structurally related to IL2R alpha, an additional IL2-specific alpha subunit necessary for high affinit…
